# Supplementary material for: Association of the Cumulative Live Birth Rate with the Factors in Assisted Reproductive Technology: A Retrospective Study of 16,583 Women
Source: J Clin Med. 2023 Jan 6;12(2):493. doi: 10.3390/jcm12020493 (PMC9862593; doi:10.3390/jcm12020493)
Supplement: Supplementary file 1 [file jcm-12-00493-s001.zip]

Archive with 1 entries (1 files):
- jcm-2102875-supplementary.pdf
